# Supplementary material for: Associations of Maternal rs1801131 Genotype in MTHFR and Serum Folate and Vitamin B12 with Gestational Diabetes Mellitus in Chinese Pregnant Women
Source: Nutrients. 2022 Mar 10;14(6):1169. doi: 10.3390/nu14061169 (PMC8954918; doi:10.3390/nu14061169)
Supplement: Supplementary file 1 [file nutrients-14-01169-s001.zip]

Archive with 1 entries (1 files):
- nutrients-1584593-supplementary.pdf
